# Supplementary material for: Synthesis of Curcumin Derivatives via Knoevenagel Reaction Within a Continuously Driven Microfluidic Reactor Using Polymeric Networks Containing Piperidine as a Catalyst
Source: Gels. 2025 Apr 8;11(4):278. doi: 10.3390/gels11040278 (PMC12026977; doi:10.3390/gels11040278)
Supplement: Supplementary file 1 [file gels-11-00278-s001.zip]

Archive with 1 entries (1 files):
- gels-3531055-supplementary.pdf
